# Supplementary material for: Effects of stimulus onset asynchrony on cognitive control in healthy adults
Source: PLoS One. 2024 Jul 17;19(7):e0306609. doi: 10.1371/journal.pone.0306609 (PMC11253978; doi:10.1371/journal.pone.0306609)
Supplement: S1 Data — (XLSX) [file pone.0306609.s001.xlsx]

## Sheet: data_2
subject	values.cuetype	values.soa	response_mean	latency_mean	correct_mean	error_mean
1	1	100	22.8	809.92	0.6	0.4
1	1	200	21.66	807.8	0.58	0.42
1	1	300	21.66	798.56	0.58	0.42
1	1	400	22.8	772.68	0.6	0.4
1	1	500	21.66	785.58	0.58	0.42
1	2	100	5.7	949.86	0.9	0.1
1	2	200	5.7	944.46	0.9	0.1
1	2	300	5.7	957.08	0.9	0.1
1	2	400	5.7	943.98	0.9	0.1
1	2	500	5.7	950.38	0.9	0.1
2	1	100	45.6	543.72	1	0
2	1	200	45.6	527.8	1	0
2	1	300	45.6	498.64	1	0
2	1	400	45.6	479.84	1	0
2	1	500	45.6	488.6	1	0
2	2	100	11.4	884.32	1	0
2	2	200	11.4	874.4	1	0
2	2	300	11.4	879.16	1	0
2	2	400	11.4	880.28	1	0
2	2	500	11.4	870.04	1	0
3	1	100	45.6	629.88	1	0
3	1	200	45.6	588.84	1	0
3	1	300	45.6	580.08	1	0
3	1	400	45.6	568.64	1	0
3	1	500	45.6	554.16	1	0
3	2	100	11.4	907.56	1	0
3	2	200	11.4	896.24	1	0
3	2	300	11.4	903.56	1	0
3	2	400	11.4	886.08	1	0
3	2	500	11.4	902.48	1	0
4	1	100	45.6	598.52	1	0
4	1	200	45.6	569.28	1	0
4	1	300	45.6	583.52	1	0
4	1	400	45.6	563.84	1	0
4	1	500	45.6	539.56	1	0
4	2	100	11.4	881.56	1	0
4	2	200	13.68	855.96	0.96	0.04
4	2	300	11.4	890.88	1	0
4	2	400	11.4	898.28	1	0
4	2	500	11.4	884.8	1	0
5	1	100	45.6	482.88	1	0
5	1	200	45.6	473.32	1	0
5	1	300	45.6	469.52	1	0
5	1	400	45.6	471.72	1	0
5	1	500	45.6	436.52	1	0
5	2	100	11.4	869.32	1	0
5	2	200	11.4	869.88	1	0
5	2	300	11.4	862.32	1	0
5	2	400	11.4	859.8	1	0
5	2	500	11.4	859.12	1	0
6	1	100	45.6	531.72	1	0
6	1	200	43.32	526.84	0.96	0.04
6	1	300	45.6	498.48	1	0
6	1	400	45.6	517.84	1	0
6	1	500	45.6	481.64	1	0
6	2	100	11.4	887.4	1	0
6	2	200	11.4	874.92	1	0
6	2	300	11.4	872.44	1	0
6	2	400	11.4	875.08	1	0
6	2	500	11.4	875.96	1	0
7	1	100	45.6	532.28	1	0
7	1	200	45.6	528.76	1	0
7	1	300	45.6	514.04	1	0
7	1	400	45.6	529.76	1	0
7	1	500	45.6	489.16	1	0
7	2	100	11.4	881.68	1	0
7	2	200	11.4	877.96	1	0
7	2	300	11.4	904.4	1	0
7	2	400	11.4	882.92	1	0
7	2	500	11.4	868.24	1	0
8	1	100	41.04	595.04	0.92	0.08
8	1	200	45.6	559.72	1	0
8	1	300	43.32	534.52	0.96	0.04
8	1	400	45.6	499.52	1	0
8	1	500	45.6	539.96	1	0
8	2	100	11.4	885.8	1	0
8	2	200	11.4	877.24	1	0
8	2	300	13.68	845.04	0.96	0.04
8	2	400	11.4	878.96	1	0
8	2	500	11.4	869.24	1	0
9	1	100	45.6	527.72	1	0
9	1	200	45.6	499.08	1	0
9	1	300	45.6	521.92	1	0
9	1	400	45.6	510.48	1	0
9	1	500	45.6	492.72	1	0
9	2	100	11.4	886.2	1	0
9	2	200	11.4	873.76	1	0
9	2	300	11.4	876.28	1	0
9	2	400	11.4	872.4	1	0
9	2	500	11.4	869.68	1	0
10	1	100	45.6	539.64	1	0
10	1	200	45.6	504.08	1	0
10	1	300	45.6	488.44	1	0
10	1	400	45.6	493.96	1	0
10	1	500	45.6	472.4	1	0
10	2	100	11.4	878.56	1	0
10	2	200	13.68	855.28	0.96	0.04
10	2	300	11.4	876.56	1	0
10	2	400	11.4	870.4	1	0
10	2	500	11.4	892.72	1	0
11	1	100	45.6	462.68	1	0
11	1	200	45.6	447.72	1	0
11	1	300	45.6	452.12	1	0
11	1	400	45.6	443.08	1	0
11	1	500	45.6	433.32	1	0
11	2	100	11.4	865.52	1	0
11	2	200	11.4	863.72	1	0
11	2	300	11.4	860.08	1	0
11	2	400	11.4	862.72	1	0
11	2	500	11.4	855.72	1	0
12	1	100	45.6	478.2	1	0
12	1	200	45.6	454.56	1	0
12	1	300	45.6	451.84	1	0
12	1	400	45.6	452.8	1	0
12	1	500	45.6	430.76	1	0
12	2	100	11.4	865.68	1	0
12	2	200	11.4	862.88	1	0
12	2	300	11.4	861.92	1	0
12	2	400	11.4	858.84	1	0
12	2	500	11.4	857.12	1	0
13	1	100	45.6	467.92	1	0
13	1	200	45.6	450.56	1	0
13	1	300	45.6	449.36	1	0
13	1	400	45.6	466.16	1	0
13	1	500	45.6	432.72	1	0
13	2	100	11.4	869.32	1	0
13	2	200	11.4	860.12	1	0
13	2	300	13.68	831.68	0.96	0.04
13	2	400	11.4	861.12	1	0
13	2	500	11.4	855.72	1	0
14	1	100	45.6	554.36	1	0
14	1	200	45.6	561	1	0
14	1	300	45.6	568	1	0
14	1	400	45.6	556.4	1	0
14	1	500	45.6	558.8	1	0
14	2	100	11.4	889.24	1	0
14	2	200	11.4	887.76	1	0
14	2	300	9.12	901.2	0.96	0.04
14	2	400	11.4	885.76	1	0
14	2	500	11.4	885.16	1	0
15	1	100	45.6	542.92	1	0
15	1	200	45.6	510.32	1	0
15	1	300	45.6	505.96	1	0
15	1	400	45.6	492.88	1	0
15	1	500	45.6	512.32	1	0
15	2	100	11.4	880.32	1	0
15	2	200	11.4	879.72	1	0
15	2	300	11.4	892.36	1	0
15	2	400	11.4	872.92	1	0
15	2	500	11.4	881.88	1	0
16	1	100	45.6	550.8	1	0
16	1	200	45.6	536.64	1	0
16	1	300	45.6	526.92	1	0
16	1	400	45.6	548.48	1	0
16	1	500	45.6	520.12	1	0
16	2	100	11.4	891.76	1	0
16	2	200	11.4	878.84	1	0
16	2	300	11.4	899.4	1	0
16	2	400	11.4	881.56	1	0
16	2	500	11.4	879.2	1	0
17	1	100	45.6	608.44	1	0
17	1	200	45.6	610.56	1	0
17	1	300	45.6	595.84	1	0
17	1	400	45.6	581.48	1	0
17	1	500	43.32	582.4	0.96	0.04
17	2	100	11.4	900.56	1	0
17	2	200	11.4	895.44	1	0
17	2	300	11.4	895.12	1	0
17	2	400	9.12	919.72	0.96	0.04
17	2	500	11.4	886.04	1	0
18	1	100	45.6	556.16	1	0
18	1	200	45.6	531.2	1	0
18	1	300	45.6	520.6	1	0
18	1	400	45.6	528.24	1	0
18	1	500	45.6	472.76	1	0
18	2	100	9.12	911.52	0.96	0.04
18	2	200	9.12	898.68	0.96	0.04
18	2	300	13.68	843.04	0.96	0.04
18	2	400	13.68	867.16	0.96	0.04
18	2	500	13.68	853.72	0.96	0.04
19	1	100	45.6	537.36	1	0
19	1	200	43.32	529.08	0.96	0.04
19	1	300	45.6	481.32	1	0
19	1	400	45.6	451.6	1	0
19	1	500	45.6	464.64	1	0
19	2	100	11.4	874.52	1	0
19	2	200	11.4	871.52	1	0
19	2	300	11.4	866.8	1	0
19	2	400	11.4	862.72	1	0
19	2	500	11.4	856.68	1	0
20	1	100	45.6	686.6	1	0
20	1	200	45.6	695.64	1	0
20	1	300	45.6	656.44	1	0
20	1	400	45.6	634.12	1	0
20	1	500	45.6	654.48	1	0
20	2	100	11.4	911.6	1	0
20	2	200	11.4	911.68	1	0
20	2	300	11.4	911.6	1	0
20	2	400	11.4	917.76	1	0
20	2	500	11.4	910.6	1	0
21	1	100	47.88	442.2	0.96	0.04
21	1	200	45.6	458.76	1	0
21	1	300	45.6	465.64	1	0
21	1	400	45.6	462.4	1	0
21	1	500	45.6	443.6	1	0
21	2	100	11.4	872.64	1	0
21	2	200	11.4	863.92	1	0
21	2	300	11.4	867.56	1	0
21	2	400	11.4	868.64	1	0
21	2	500	11.4	868.2	1	0
22	1	100	45.6	533.08	1	0
22	1	200	45.6	543.08	1	0
22	1	300	45.6	537.4	1	0
22	1	400	45.6	518.24	1	0
22	1	500	45.6	495	1	0
22	2	100	11.4	887.04	1	0
22	2	200	11.4	887.52	1	0
22	2	300	11.4	877.44	1	0
22	2	400	13.68	851.72	0.96	0.04
22	2	500	11.4	870.16	1	0
23	1	100	45.6	525.28	1	0
23	1	200	45.6	519.96	1	0
23	1	300	45.6	545.52	1	0
23	1	400	45.6	502.56	1	0
23	1	500	45.6	493.88	1	0
23	2	100	11.4	879.68	1	0
23	2	200	11.4	872.68	1	0
23	2	300	11.4	878.92	1	0
23	2	400	13.68	869.68	0.96	0.04
23	2	500	11.4	873.76	1	0
24	1	100	45.6	482.92	1	0
24	1	200	45.6	454.84	1	0
24	1	300	45.6	443.68	1	0
24	1	400	45.6	456	1	0
24	1	500	45.6	438.76	1	0
24	2	100	11.4	879.08	1	0
24	2	200	11.4	867.56	1	0
24	2	300	11.4	863.36	1	0
24	2	400	11.4	865.2	1	0
24	2	500	11.4	860.16	1	0
25	1	100	45.6	512.44	1	0
25	1	200	45.6	499.8	1	0
25	1	300	45.6	472.28	1	0
25	1	400	45.6	482.24	1	0
25	1	500	45.6	479.92	1	0
25	2	100	11.4	880	1	0
25	2	200	11.4	875.64	1	0
25	2	300	11.4	877.76	1	0
25	2	400	11.4	876.16	1	0
25	2	500	11.4	876.4	1	0
26	1	100	45.6	509.44	1	0
26	1	200	45.6	498.28	1	0
26	1	300	45.6	494.2	1	0
26	1	400	45.6	487.64	1	0
26	1	500	45.6	504.12	1	0
26	2	100	11.4	881.4	1	0
26	2	200	11.4	876.04	1	0
26	2	300	11.4	870.36	1	0
26	2	400	11.4	870.96	1	0
26	2	500	11.4	871.96	1	0
27	1	100	45.6	512	1	0
27	1	200	45.6	493.32	1	0
27	1	300	45.6	487.56	1	0
27	1	400	45.6	492.92	1	0
27	1	500	45.6	486.36	1	0
27	2	100	11.4	883.48	1	0
27	2	200	11.4	874.92	1	0
27	2	300	11.4	879.32	1	0
27	2	400	11.4	870.48	1	0
27	2	500	11.4	869.48	1	0
28	1	100	45.6	577.44	1	0
28	1	200	43.32	571.32	0.96	0.04
28	1	300	45.6	521.2	1	0
28	1	400	45.6	551.12	1	0
28	1	500	45.6	521.24	1	0
28	2	100	11.4	892.52	1	0
28	2	200	11.4	886.2	1	0
28	2	300	11.4	877.04	1	0
28	2	400	11.4	889.48	1	0
28	2	500	11.4	885.84	1	0
29	1	100	45.6	501.28	1	0
29	1	200	45.6	495.16	1	0
29	1	300	45.6	475.88	1	0
29	1	400	45.6	480.16	1	0
29	1	500	45.6	471.52	1	0
29	2	100	11.4	870.24	1	0
29	2	200	11.4	875.44	1	0
29	2	300	11.4	866.96	1	0
29	2	400	11.4	867.56	1	0
29	2	500	11.4	863.68	1	0
30	1	100	45.6	506.8	1	0
30	1	200	45.6	485.6	1	0
30	1	300	45.6	485.12	1	0
30	1	400	45.6	491.32	1	0
30	1	500	45.6	473.6	1	0
30	2	100	11.4	878.2	1	0
30	2	200	11.4	871.6	1	0
30	2	300	11.4	873.92	1	0
30	2	400	11.4	871.44	1	0
30	2	500	11.4	877.04	1	0
31	1	100	45.6	616.2	1	0
31	1	200	45.6	605.04	1	0
31	1	300	45.6	576.88	1	0
31	1	400	45.6	576.76	1	0
31	1	500	45.6	611.88	1	0
31	2	100	11.4	908.88	1	0
31	2	200	13.68	883.64	0.96	0.04
31	2	300	11.4	897.6	1	0
31	2	400	11.4	919.6	1	0
31	2	500	11.4	911.56	1	0
32	1	100	45.6	547.96	1	0
32	1	200	47.88	521.48	0.96	0.04
32	1	300	45.6	562.88	1	0
32	1	400	43.32	584.96	0.96	0.04
32	1	500	45.6	524.88	1	0
32	2	100	11.4	882.56	1	0
32	2	200	11.4	889.28	1	0
32	2	300	11.4	875.48	1	0
32	2	400	11.4	883.16	1	0
32	2	500	11.4	881	1	0
33	1	100	45.6	564.04	1	0
33	1	200	45.6	523.36	1	0
33	1	300	45.6	507.92	1	0
33	1	400	45.6	521.48	1	0
33	1	500	45.6	491.96	1	0
33	2	100	11.4	884.84	1	0
33	2	200	11.4	887.4	1	0
33	2	300	11.4	881.28	1	0
33	2	400	11.4	881.6	1	0
33	2	500	11.4	878.24	1	0
34	1	100	45.6	503.24	1	0
34	1	200	45.6	517.6	1	0
34	1	300	43.32	526.92	0.96	0.04
34	1	400	45.6	466.8	1	0
34	1	500	45.6	470.84	1	0
34	2	100	11.4	882.16	1	0
34	2	200	11.4	884.2	1	0
34	2	300	11.4	869.8	1	0
34	2	400	11.4	863.44	1	0
34	2	500	13.68	840.2	0.96	0.04
